# Supplementary material for: Flavoromics Approach in Critical Aroma Compounds Exploration of Peach: Correlation to Origin Based on OAV Combined with Chemometrics
Source: Foods. 2023 Feb 16;12(4):837. doi: 10.3390/foods12040837 (PMC9957197; doi:10.3390/foods12040837)
Supplement: Supplementary file 1 [file foods-12-00837-s001.zip]

Archive with 1 entries (1 files):
- foods-2091930-supplementary.pdf
